# Supplementary material for: Construction of a Fab Library Merging Chains from Semisynthetic and Immune Origin, Suitable for Developing New Tools for Gluten Immunodetection in Food
Source: Foods. 2022 Dec 28;12(1):149. doi: 10.3390/foods12010149 (PMC9818130; doi:10.3390/foods12010149)
Supplement: Supplementary file 1 [file foods-12-00149-s001.zip]

Archive with 1 entries (1 files):
- foods-2045507-supplementary.pdf
